# Supplementary material for: Improving Water Stability of Soil Aggregates with Polyvinyl Alcohol as a Polymeric Binder
Source: Polymers (Basel). 2024 Jun 21;16(13):1758. doi: 10.3390/polym16131758 (PMC11243888; doi:10.3390/polym16131758)
Supplement: Supplementary file 1 [file polymers-16-01758-s001.zip]

Archive with 1 entries (1 files):
- polymers-3000137-supplementary.pdf
